# Supplementary material for: LncRNA SLCO4A1-AS1 predicts poor prognosis and promotes proliferation and metastasis via the EGFR/MAPK pathway in colorectal cancer
Source: Int J Biol Sci. 2019 Nov 8;15(13):2885–96. doi: 10.7150/ijbs.38041 (PMC6909968; doi:10.7150/ijbs.38041)
Supplement: Supplementary file 1 — Table S1. [file ijbsv15p2885s1.xls]

## Sheet: Clinical data
Supplemental Table S1. Clinicopathological data and expression levels of SLCO4A1-AS1
Patient No.1	Gender (M=Male F=Female)	Age at Diagnosis	T stage	N stage	M stage	Clinic stages	SLCO4A1-AS1 expression level(1=low,2-3=high)	Over-all survival (OS) status (0=alive, 1=death)	OS time (Months)	Smoking	Drinking
Pat 001	F	58	3	2	0	III	3	1	49	No	No
Pat 002	M	50	3	1	0	III	1	0	101	Yes	Yes
Pat 003	F	83	3	0	0	II	2	1	31	No	No
Pat 004	M	56	3	0	0	II	3	0	91	No	No
Pat 005	F	42	3	1	0	III	3	1	12	No	No
Pat 006	F	55	3	2	0	III	3	1	12	No	No
Pat 007	M	56	3	0	0	II	2	0	91	No	No
Pat 008	F	64	2	0	0	I	2	0	90	No	No
Pat 009	F	68	3	0	0	II	2	0	90	No	No
Pat 010	M	69	3	0	0	II	3	1	38	Yes	Yes
Pat 011	F	70	3	2	0	III	3	0	88	No	No
Pat 012	M	48	3	0	0	II	3	0	88	No	No
Pat 013	M	51	3	1	0	III	2	0	88	No	No
Pat 014	M	60	3	2	0	III	2	1	52	No	No
Pat 015	M	62	3	0	0	II	3	1	16	Yes	No
Pat 016	M	72	3	0	0	II	3	1	39	Yes	No
Pat 017	M	74	3	1	0	III	3	1	13	No	No
Pat 018	M	78	2	0	0	I	2	0	88	No	Yes
Pat 019	M	54	3	0	0	II	3	1	47	Yes	Yes
Pat 020	M	68	3	0	0	II	2	0	88	Yes	No
Pat 021	M	61	3	0	0	II	3	0	88	Yes	Yes
Pat 022	M	71	4	0	1	IV	3	1	46	No	No
Pat 023	M	59	3	1	0	III	2	1	51	Yes	No
Pat 024	M	62	3	0	0	II	3	0	87	Yes	No
Pat 025	M	48	3	1	0	III	1	0	87	Yes	Yes
Pat 026	F	74	3	2	0	III	3	1	17	No	No
Pat 027	F	40	3	1	0	III	2	1	72	No	No
Pat 028	M	75	3	1	0	III	1	0	87	No	No
Pat 029	M	56	3	2	0	III	3	1	59	Yes	No
Pat 030	F	65	3	0	0	II	3	0	86	No	No
Pat 031	M	46	3	2	0	III	3	0	86	No	No
Pat 032	M	76	3	0	0	II	2	0	86	No	No
Pat 033	F	65	3	2	1	IV	3	1	3	No	No
Pat 034	M	40	3	0	0	II	2	0	85	Yes	No
Pat 035	F	37	4	0	0	II	3	0	85	No	No
Pat 036	M	44	3	0	0	II	3	0	85	No	No
Pat 037	M	79	3	0	0	II	2	0	85	No	No
Pat 038	F	38	3	2	0	III	3	1	13	No	No
Pat 039	M	40	4	1	0	III	3	1	30	No	No
Pat 040	M	66	3	0	0	II	3	0	84	Yes	Yes
Pat 041	M	63	3	1	0	III	3	1	6	Yes	No
Pat 042	M	66	3	1	0	III	3	1	35	No	No
Pat 043	M	53	2	2	0	III	3	1	61	Yes	No
Pat 044	M	60	3	1	0	III	3	1	50	No	No
Pat 045	F	55	3	2	0	III	3	1	7	No	No
Pat 046	M	56	3	0	0	II	2	0	83	No	Yes
Pat 047	M	79	3	0	0	II	3	1	34	No	Yes
Pat 048	M	73	2	0	0	I	3	0	83	No	No
Pat 049	M	49	4	1	0	III	3	1	44	No	No
Pat 050	M	65	3	0	0	II	3	0	83	No	No
Pat 051	M	41	3	2	0	III	3	1	62	No	Yes
Pat 052	F	62	3	0	0	II	2	0	82	No	No
Pat 053	F	59	4	0	0	II	2	0	82	No	No
Pat 054	M	57	4	0	0	II	3	1	49	No	No
Pat 055	F	26	3	2	0	III	3	1	53	No	No
Pat 056	F	39	3	0	0	II	3	0	81	No	No
Pat 057	M	68	3	1	0	III	2	0	81	No	No
Pat 058	F	59	3	1	0	III	1	0	79	No	No
Pat 059	F	76	3	1	0	III	1	0	88	No	No
Pat 060	F	48	2	0	0	I	1	0	78	No	No
Pat 061	F	48	3	0	0	II	3	1	30	No	No
Pat 062	M	61	3	0	0	II	3	0	77	Yes	Yes
Pat 063	M	49	3	1	0	III	3	0	76	No	No
Pat 064	M	26	3	2	0	III	3	0	76	No	No
Pat 065	M	67	2	0	0	I	1	0	76	No	No
Pat 066	F	28	2	0	0	I	1	0	76	No	No
Pat 067	F	61	2	2	1	IV	3	1	40	No	No
Pat 068	F	60	3	0	0	II	1	0	76	No	No
Pat 069	M	69	2	0	0	I	1	0	76	Yes	No
Pat 070	M	67	3	0	0	II	1	0	76	Yes	No
Pat 071	F	56	3	2	0	III	2	1	53	No	No
Pat 072	F	65	3	1	0	III	1	0	76	No	No
Pat 073	M	59	3	2	0	III	3	0	76	Yes	Yes
Pat 074	M	73	3	1	0	III	2	0	76	No	No
Pat 075	F	47	3	2	0	III	3	1	22	No	No
Pat 076	F	67	3	0	0	II	3	0	75	No	No
Pat 077	M	58	2	0	0	I	2	1	50	No	No
Pat 078	F	62	3	0	0	II	2	0	75	No	No
Pat 079	M	76	3	0	0	II	1	0	75	No	No
Pat 080	F	48	2	0	0	I	1	0	75	No	No
Pat 081	F	65	3	0	0	II	2	1	52	No	No
Pat 082	F	37	3	0	0	II	2	0	75	No	No
Pat 083	M	40	3	0	0	II	3	0	75	Yes	Yes
Pat 084	M	61	3	1	0	III	3	1	61	No	No
Pat 085	F	55	3	0	0	II	3	1	47	No	No
Pat 086	M	55	2	0	0	I	1	0	74	Yes	Yes
Pat 087	F	67	2	0	0	I	1	0	74	No	No
Pat 088	M	58	3	2	1	IV	3	0	74	Yes	Yes
Pat 089	M	68	3	1	0	III	1	0	74	Yes	Yes
Pat 090	F	44	2	0	0	I	1	1	50	No	No
Pat 091	M	69	2	1	0	III	3	1	34	No	No
Pat 092	F	69	2	0	0	I	1	0	74	No	No
Pat 093	F	74	3	0	0	II	3	0	74	No	No
Pat 094	F	62	2	0	0	I	2	0	74	No	No
Pat 095	M	71	3	0	0	II	2	1	65	No	No
Pat 096	M	54	3	0	0	II	2	1	42	No	No
Pat 097	M	39	2	0	0	I	1	0	74	Yes	No
Pat 098	M	48	3	1	0	III	3	1	24	No	No
Pat 099	F	53	3	0	0	II	2	1	47	No	No
Pat 100	M	68	3	0	0	II	2	0	74	No	Yes
Pat 101	F	60	4	0	0	II	3	1	42	No	No
Pat 102	M	71	3	0	0	II	2	0	74	No	No
Pat 103	F	61	4	0	0	III	3	1	11	No	No
Pat 104	M	64	3	0	0	II	1	0	72	No	No
Pat 105	F	57	2	0	0	I	1	0	74	No	No
Pat 106	F	63	3	0	0	II	2	0	73	No	No
Pat 107	F	60	3	2	0	III	3	1	59	No	No
Pat 108	F	65	3	0	0	II	2	1	64	No	No
Pat 109	M	34	3	2	0	III	3	1	10	No	No
Pat 110	M	75	3	0	0	II	3	1	4	No	No
Pat 111	F	60	3	0	0	II	3	0	73	No	No
Pat 112	M	59	3	0	0	II	2	0	73	No	No
Pat 113	M	57	3	2	0	III	3	1	23	No	No
Pat 114	F	40	3	1	0	III	1	0	73	No	No
Pat 115	M	41	3	0	0	II	2	0	73	No	No
Pat 116	F	40	3	1	0	III	2	0	73	No	No
Pat 117	M	47	2	0	0	I	1	0	73	Yes	Yes
Pat 118	M	59	3	2	1	IV	3	1	18	Yes	Yes
Pat 119	F	39	3	0	0	II	1	0	73	No	否
Pat 120	M	64	3	0	0	II	2	0	73	No	Yes
Pat 121	F	61	3	2	0	III	3	0	73	No	No
Pat 122	F	72	3	2	0	III	3	1	38	No	No
Pat 123	F	47	3	0	0	II	2	0	73	No	No
Pat 124	M	46	3	0	0	II	3	0	73	No	No
Pat 125	F	74	3	2	0	III	3	1	19	No	No
Pat 126	M	45	3	2	0	III	3	1	14	Yes	No
Pat 127	F	59	3	1	0	III	3	1	48	No	No
Pat 128	M	48	3	1	0	III	3	1	38	No	No
Pat 129	F	70	3	0	0	II	3	1	10	No	No
Pat 130	F	59	3	2	0	III	2	0	70	No	No
Pat 131	M	44	3	0	0	II	2	0	70	No	No
Pat 132	F	43	3	2	0	III	3	1	63	No	No
Pat 133	F	61	3	1	0	III	3	1	53	No	No
Pat 134	F	77	4	1	0	III	3	1	61	No	No
Pat 135	M	35	3	1	0	III	3	1	6	No	No
Pat 136	F	67	2	0	0	I	2	0	70	No	No
Pat 137	F	58	3	1	0	III	3	1	51	No	No
Pat 138	M	59	3	0	0	II	1	0	70	Yes	Yes
Pat 139	F	66	3	0	0	II	2	1	51	No	No
Pat 140	F	31	3	2	0	III	3	1	39	No	No
Pat 141	M	52	3	0	0	II	2	1	58	No	No
Pat 142	F	43	2	0	0	I	3	0	69	No	No
Pat 143	F	55	3	2	1	IV	3	1	26	No	No
Pat 144	M	43	3	1	0	III	3	1	23	No	No
Pat 145	F	75	3	0	0	II	2	0	69	No	No
Pat 146	M	44	3	0	1	IV	3	0	69	Yes	Yes
Pat 147	M	65	3	0	0	II	3	1	14	No	No
Pat 148	M	66	4	0	0	III	3	1	39	Yes	Yes
Pat 149	M	58	3	0	0	II	1	0	68	No	No
Pat 150	M	46	3	0	0	II	1	0	68	Yes	No
Pat 151	M	41	3	2	0	III	2	0	68	No	No
Pat 152	F	70	3	1	0	III	3	1	28	No	No
Pat 153	M	72	3	0	0	II	2	1	1	Yes	Yes
Pat 154	F	29	4	1	0	III	3	0	68	No	No
Pat 155	M	75	3	1	0	III	3	1	57	No	No
Pat 156	M	54	3	1	0	III	3	1	12	No	Yes
Pat 157	F	50	3	2	0	III	3	0	67	No	No
Pat 158	M	60	2	0	0	I	1	0	67	No	No
Pat 159	F	63	3	2	1	IV	3	1	7	No	No
Pat 160	F	65	4	0	0	III	3	0	67	No	No
Pat 161	F	56	3	0	0	II	3	1	51	No	No
Pat 162	M	55	3	0	0	II	2	0	67	Yes	Yes
Pat 163	F	67	3	0	0	II	3	0	67	No	No
Pat 164	F	74	2	1	0	III	3	1	50	No	No
Pat 165	M	55	3	0	0	II	3	0	67	Yes	No
